# Supplementary material for: Electrochemical L-Tyrosine Sensor Based on a Glassy Carbon Electrode Modified with Exfoliated Graphene
Source: Sensors (Basel). 2022 May 10;22(10):3606. doi: 10.3390/s22103606 (PMC9143931; doi:10.3390/s22103606)
Supplement: Supplementary file 1 [file sensors-22-03606-s001.zip]

Archive with 1 entries (1 files):
- sensors-1709843-supplementary.pdf
